# Supplementary material for: sstar: A Python Package for Detecting Archaic Introgression from Population Genetic Data with S*
Source: Mol Biol Evol. 2022 Oct 1;39(11):msac212. doi: 10.1093/molbev/msac212 (PMC9677471; doi:10.1093/molbev/msac212)
Supplement: msac212_Supplementary_Data [file msac212_supplementary_data.zip]

Archive with 2 entries (2 files):
- sstar_ms_revision2_SIrev.pdf
- sstar_supplemetnary_tables.xlsx
